# Supplementary material for: Prediction of Strength Properties of Filling Packets in Selected Cooling Towers
Source: Polymers (Basel). 2021 Nov 6;13(21):3840. doi: 10.3390/polym13213840 (PMC8587418; doi:10.3390/polym13213840)
Supplement: Supplementary file 1 [file polymers-13-03840-s001.zip]

Archive with 1 entries (1 files):
- polymers-1409878-supplementary.pdf
